# Supplementary material for: Effects of Nutrition on Cognitive Function in Adults with or without Cognitive Impairment: A Systematic Review of Randomized Controlled Clinical Trials
Source: Nutrients. 2021 Oct 22;13(11):3728. doi: 10.3390/nu13113728 (PMC8621754; doi:10.3390/nu13113728)
Supplement: Supplementary file 1 [file nutrients-13-03728-s001.zip]

Archive with 1 entries (1 files):
- nutrients-1413032-supplementary.pdf
